# Supplementary material for: Construction and Application of EGCG-Loaded Lysozyme/Pectin Nanoparticles for Enhancing the Resistance of Nematodes to Heat and Oxidation Stresses
Source: Foods. 2021 May 19;10(5):1127. doi: 10.3390/foods10051127 (PMC8161057; doi:10.3390/foods10051127)
Supplement: Supplementary file 1 [file foods-10-01127-s001.zip]

Archive with 1 entries (1 files):
- foods-1149479-supplementary.pdf
